# Supplementary material for: Managing Cancer and Living Meaningfully (CALM) alleviates chemotherapy related cognitive impairment (CRCI) in breast cancer survivors: A pilot study based on resting‐state fMRI
Source: Cancer Med. 2023 Jul 6;12(15):16231–42. doi: 10.1002/cam4.6285 (PMC10469649; doi:10.1002/cam4.6285)
Supplement: Supplementary file 1 — Supplementary Material [file CAM4-12-16231-s001.zip]

Archive with 6 entries (6 files):
- Supplementary Material_01.jpg
- Supplementary Material_02.jpg
- Supplementary Material_03.jpg
- Supplementary Material_04.jpg
- Supplementary Material_05.jpg
- Supplementary Material_06.jpg
